# Supplementary material for: Effects of different types of sensory signals on reaching performance in persons with chronic schizophrenia
Source: PLoS One. 2020 Jun 24;15(6):e0234976. doi: 10.1371/journal.pone.0234976 (PMC7314021; doi:10.1371/journal.pone.0234976)
Supplement: S1 Data — (XLSX) [file pone.0234976.s003.xlsx]

## Sheet: 工作表1
	DoI	DoA	SVRT	SART	SNIRI	SVMT	SAMT	SNMT	SVPV	SAPV	SNPV	SVPVP	SAPVP	SNPVP	SVMU	SAMU	SNMU	HVRT	HART	HNIRI	HVMT	HAMT	HNMT	HVPV	HAPV	HNPV	HVPVP	HAPVP	HNPVP	HVMU	HAMU	HNMU
DoI: Duration of Ilness	12.52	766.7	846.5	552.86	736.5	435.14	937.14	484	83.66	83.45	80.73	42.74	43.03	43.85	2.71	2.29	1.86	362.61	444.29	383.79	355.07	608.57	305.86	123.82	107.48	120.22	53.89	51.64	43.12	1.29	1.57	1.57
DoA: Dosage of Antipsychotics	16.03	266.7	342.68	801.43	1070.32	246.71	651.43	298.07	160.39	120.74	140.55	44.53	47.68	46.77	1.14	1.14	1.29	391.79	667.15	319.9	319.93	808.57	242.71	110.36	99.84	134.64	45.47	46.35	48.02	1	1	1.14
S: Schizophrenia	31.83	266.7	734.72	341.43	898	414.71	1171.43	400.71	93.93	78.75	84.63	38.88	45.19	42.82	2.71	1.86	2.29	365.65	390	242.18	340.36	565.71	272.21	116.74	116.6	132.97	46.22	48.19	47.33	1	1	1
V: Visual	21.41	300	642.29	617.15	491.4	450.29	1077.14	558.14	77.17	69.08	60.21	39.63	47.8	47.08	1.43	2.14	1.86	259.72	310	110.11	249.79	580	211.93	198.98	160.15	185.86	51.74	48.01	43.83	1.14	1	1
A: Auditory	20.89	200	395.18	1077.15	742.43	213.93	647.14	236.29	158.72	135.43	142.81	42.65	41.24	43.77	1.14	1.71	1.14	299.82	477.15	216.72	220.29	491.43	169.64	177.29	175	185.65	53.47	47.59	48.79	1	1.29	1
N: None	16.19	200	483.9	591.43	205.93	334.64	577.14	276.64	97.55	90.17	108.74	46.28	55.59	50.21	1.14	1	1	298.72	287.15	383	154.29	388.57	168.14	252.69	231.91	221.83	44.33	47.44	44.26	1.14	1	1.43
RT: Reaction time	25.08	400	366.86	548.57	483.68	263.57	591.43	261.21	104.91	99.79	97.84	36.83	46.91	47.94	1.86	1.71	1.43	403	478.57	96.54	220.29	557.14	266.71	165.58	150.73	167.42	42.66	43.38	49.96	1.43	1	1
IRI: Inter-response Interval	17.21	750	467.22	1277.15	816.18	392.57	757.14	311	81.72	103.47	100.79	40.07	37.9	50.95	1.29	1.86	1	469.4	757.15	409.5	287.57	511.43	276.57	129.85	155.09	135.53	39.93	44.71	42.02	1.29	1.43	1.14
PV: Peak Velocity	5.98	200	445.4	400	901.57	457	668.57	309.5	92.59	88.68	108.12	44.04	51.82	51.79	1.29	1	1	594.04	475.72	126.75	342.43	600	237.07	142.24	147.36	149.88	39.43	36.72	47.14	1.29	1.43	1.14
PVP: Peak Velocity Percentage(percentage of time where peak velocity occurred)	18.17	400	640.72	451.43	837.65	421.79	797.14	378	96.57	93.34	91.26	38.88	49.51	54.41	2.29	1.71	1.86	447.15	525.72	194.9	279.21	565.71	210.29	111.32	117.04	132.51	42.07	49.4	37.97	1.43	1.43	1.57
MU: movement Unit	12.92	200	338.93	277.15	308.07	334.07	711.43	356.07	89.97	104.85	97.74	52.11	53.8	47.69	1.86	1.29	1.43	425.47	644.29	126.79	422.64	757.14	303.07	111.46	115.52	129.54	37.63	42.23	44.57	1.29	1.43	1
H: Healthy	20.89	50	545.57	325.72	862.97	382.43	600	258.29	102.29	111.42	80.73	45.32	51.72	43.85	1.71	1.29	1.29	490.82	501.43	153.43	277.86	551.43	235.71	168.58	164.17	175.08	42.32	47.24	44.38	1.14	1.14	1
	11.32	133.3	337.61	323.57	651.79	374.57	645.71	279.36	118.62	109.01	140.55	37.72	47.26	46.77	1.43	1.71	1.43	338.86	510	235.04	211.57	542.86	269.29	171.55	163.96	141.44	43.47	41.09	36	1.14	1.29	1
	14.74	300	452.07	362.86	485.72	305.29	682.86	328	122.64	135.53	84.63	49.38	37.39	42.82	1.29	2.57	1.29	557.61	454.29	215.43	306	617.14	865	168.95	144.43	121.36	57.18	53.75	43	1	1.14	1.57
	26.29	400	288.47	494.29	579.82	258.36	480	868.71	124.75	126.08	60.21	52.18	52.02	47.08	1	1.86	1.14	305.36	531.43	478.43	196.43	462.86	234.21	241.44	225.94	175.29	42.24	40.08	40.23	1	1.29	1.14
	21.78	150	686.15	515.72	527.04	454	805.71	318.71	71.43	70.28	142.81	32.94	38.01	43.77	3	1.57	2.57	365.82	437.15	270.86	228.57	514.29	260.93	153.47	150.24	142.55	36.88	45.11	48.05	1.29	1	1
	13.18	237.5	564.18	618.57	557.75	300.07	931.43	373.64	111	115.5	108.74	40.26	36.51	50.21	1.71	2.71	1.71	423.18	494.29	423	340.86	714.29	246.86	91.5	105.03	122.18	36.18	38.31	38.88	1	1	1
	5.05	400	405.65	447.15	337.11	399.14	660	299.43	93.37	114.39	97.84	43.24	37.91	47.94	1.71	1.43	1.14	322.04	820	131.61	213.14	528.57	241.14	195.45	160.12	213.71	45.92	42.81	40.35	1.14	1	1.14
	31.34	625	439.86	580	588.54	359.79	862.86	781.71	103.45	95.92	100.79	34	34.62	50.95	2.14	2.29	1.14	396.68	380	260.82	249.79	411.43	183.71	170.25	200.43	202.2	43.88	48.34	42.1	1.14	1.14	1
	14.71	200	507.4	291.43	136.65	306	594.29	242.29	108.17	109.95	108.12	55.94	65.43	51.79	1.43	1.29	1.29	386.18	908.57	174.57	258	494.29	279.21	161.51	165.24	149.1	44.58	49.13	48.04	1.14	1	1.14
Mean	17.8765	322.295	496.568	544.753	610.956	355.203	742.5	380.989	104.645	102.791	101.892	42.881	46.067	47.623	1.714	1.7215	1.458	395.196	524.717	247.668	273.704	563.572	274.013	158.151	152.814	156.948	44.4745	45.576	43.902	1.1645	1.179	1.149
	Duration of Illness	Dosage of Antipsychotics	Schizophrenia Visual signal Reaction Time	Schizophrenia Auditory signal Reaction Time	Schizophrenia None signal Inter-response Interval	Schizophrenia Visual signal Movement Time	Schizophrenia Auditory signal Movement Time	Schizophrenia None signal Movement Time	Schizophrenia Visual signal Peak Velocity	Schizophrenia Auditory signal Peak Velocity	Schizophrenia None signal Peak Velocity	Schizophrenia Visual signal Peak Velocity Percentage	Schizophrenia Auditory signal Peak Percentage	Schizophrenia None signal Peak Velocity Percentage	Schizophrenia Visual signal Movement Unit	Schizophrenia Auditory signal Movement Unit	Schizophrenia None signal Movement Unit	Healthy Visual signal Reaction Time	Healthy Auditory signal Reaction Time	Healthy None signal Inter-response Interval	Healthy Visual signal Movement Time	Healthy Auditory signal Movement Time	Healthy None signal Movement Time	Healthy Visual signal Peak Velocity	Healthy Auditory signal Peak Velocity	Healthy None signal Peak Velocity	Healthy Visual signal Peak Velocity Percentage	Healthy Auditory signal Peak Percentage	Healthy None signal Peak Velocity Percentage	Healthy Visual signal Movement Unit	Healthy Auditory signal Movement Unit	Healthy None signal Movement Unit
